# Supplementary material for: Ageing of Red Wine (cv. Negroamaro) in Mediterranean Areas: Impact of Different Barrels and Apulian Traditional Amphorae on Phenolic Indices, Volatile Composition and Sensory Analysis
Source: Foods. 2025 Feb 14;14(4):650. doi: 10.3390/foods14040650 (PMC11854446; doi:10.3390/foods14040650)
Supplement: Supplementary file 1 [file foods-14-00650-s001.zip]

Archive with 3 entries (3 files):
- Prezioso et al - Supplementary Figures.pdf
- Prezioso et al - Table S1.xlsx
- Prezioso et al - Table S2.xlsx
