# Supplementary material for: Ageing of Red Wine (cv. Negroamaro) in Mediterranean Areas: Impact of Different Barrels and Apulian Traditional Amphorae on Phenolic Indices, Volatile Composition and Sensory Analysis
Source: Foods. 2025 Feb 14;14(4):650. doi: 10.3390/foods14040650 (PMC11854446; doi:10.3390/foods14040650)
Supplement: Supplementary file 1 [file foods-14-00650-s001.zip › Prezioso et al - Table S1.xlsx]

## Sheet: Foglio1
Supplementary table S1. Retention times of the analysed volatile compounds
Volatile compound	Retention time
acetaldehyde	4.77
ethyl acetate	7.52
ethyl isobutyrate	9.37
ethyl propionate	9.4
diacetyl	9.7
isobutyl acetate	10.95
1-propanol	11.85
ethyl isovalerate	12.25
2-methyl-1-propanol	13.24
isoamyl acetate	13.9
1-butanol	15.2
limonene	15.6
eucalyptol	16.7
2-hexenal, (E)-	16.75
isoamyl alcol	17
ethyl hexanoate	17.2
hexil acetate	17.95
acetoin	18.9
ethyl lactate (L)	20.3
cis-rose oxide	20.625
1-hexanol	21.05
cis-3-hexen-1-ol	21.6
ethyl octanoate	22.64
1-octen-3-ol	23.15
acetic acid	23.6
furfural	23.75
methional	23.9
ethyl 3-hydroxybutyrate	25.55
propionic acid	25.6
benzaldehyde	25.7
linalool	25.83
isobutyric acid	26.6
5-methylfurfural	27
hotrienol	27.47
ethyl 2-furoate	27.9
butyric acid	28.1
Ethyl decanoate	28.25
phenyl-acetaldehyde	28.64
isovaleric acid	29.1
α-terpineol	30.05
methionol	30.4
3-methyl-2,4-nonanedione	30.5
1.1.5-trimethyl-1.2-dihydronaphthalene	30.6
piperitone	31.13
citronellol	31.2
γ-hexalactone	32.5
phenyl ethyl acetate	32.66
ß-damascenone	33
geraniol	33
hexanoic acid	33.11
nerol	33.15
Guaiacol	33.42
α-ionone	33.73
benzyl alcohol	33.8
phenylethyl alcohol	34.95
γ-octalactone	35.2
trans-ß-ionone	35.66
cis-whiskey lactone	36
trans-nerolidol	36.43
cis-nerolidol	37
4-ethylguaiacol	37.05
furaneol	37.1
γ-nonalactone	37.5
octanoic acid	37.6
4-ethylphenol	39.65
γ-decalactone	39.7
γ-undecalactone	39.8
eugenol	39.9
4-vinilguaiacol	40.45
δ-decalactone	40.86
2-aminoacetophenone	41.05
methyl anthranilate	41.55
decanoic acid	41.58
isoeugenol	43.38
4-vinylphenol	43.82
γ-dodecalactone	43.95
phenylacetic acid	47.17
vanillin	47.4
methyl vanillate	48.35
acetovanillone	49.1
ethyl vanillate	49.18
