# Supplementary material for: Ageing of Red Wine (cv. Negroamaro) in Mediterranean Areas: Impact of Different Barrels and Apulian Traditional Amphorae on Phenolic Indices, Volatile Composition and Sensory Analysis
Source: Foods. 2025 Feb 14;14(4):650. doi: 10.3390/foods14040650 (PMC11854446; doi:10.3390/foods14040650)
Supplement: Supplementary file 1 [file foods-14-00650-s001.zip › Prezioso et al - Table S2.xlsx]

## Sheet: Foglio1
Supplementary table S2. Volatile compounds concentrations and odour activity values (OAV) at time 0 and after aging in vessels of different materials. Mean a values and standard deviations (n = 3) of experimental replicates are reported. One-way ANOVA and Tukey's HSD test were applied on aged wines (different letters mean a significant difference at p < 0.05). References for odour tresholds are r…
							Aged wines
Compound		Odour threshold	Reference	T-0					Glass						Amphora						Mix						French-European oak						American oak						European oak						French Oak
				Concentration	OAV				Concentration			OAV			Concentration			OAV			Concentration			OAV			Concentration			OAV			Concentration			OAV			Concentration			OAV			Concentration			OAV
							p-value		Mean	S.D.			dev.st.		Mean	dev.st.		Mean	dev.st.		Mean	dev.st.		Mean	dev.st.		Mean	dev.st.		Mean	dev.st.		Mean	dev.st.		Mean	dev.st.		Mean	dev.st.		Mean	dev.st.		Mean	dev.st.		Mean	dev.st.
acetic acid	mg L-1	200	[27]	8.98	0.0449		0.00119		196.5	19.0919	c	0.9825	0.0954594		264	43.8406	bc	1.32	0.219203		314.667	19.218	ab	1.57333	0.0960902		286	40.6325	bc	1.43	0.203162		370	30.7896	a	1.85	0.153948		313.333	26.5769	ab	1.56667	0.132885		256.333	27.4287	bc	1.28167	0.137143
butyric acid	mg L-1	0.173	[27]	0.424	2.45087		0.22133		0.32	0.0650538	a	1.84971	0.376034		0.615	0.558614	a	3.55491	3.22898		0.317	0.0330606	a	1.83237	0.191101		0.347667	0.0743797	a	2.00963	0.42994		0.454	0.0976166	a	2.62428	0.564258		0.677667	0.114548	a	3.91715	0.662129		0.333333	0.189888	a	1.92678	1.09762
decanoic acid	mg L-1	1	[27]	0.377	0.377		0.60958		0.2765	0.0162635	a	0.2765	0.0162635		0.5895	0.1393	a	0.5895	0.1393		0.354333	0.0289367	a	0.354333	0.0289367		1.319	1.74422	a	1.319	1.74422		0.394333	0.0251462	a	0.394333	0.0251462		0.339333	0.0213854	a	0.339333	0.0213854		0.362	0.0329242	a	0.362	0.0329242
hexanoic acid	mg L-1	0.42	[28]	0.519	1.23571		0		0.447	0.0113137	de	1.06429	0.0269374		0.5675	0.0205061	a	1.35119	0.048824		0.469667	0.0106927	cd	1.11825	0.0254588		0.429	0.0167033	de	1.02143	0.0397697		0.537667	0.017673	ab	1.28016	0.0420785		0.507667	0.00945163	bc	1.20873	0.0225039		0.415667	0.0191398	e	0.989683	0.045571
isobutyric acid	mg L-1	2.3	[28]	0.884	0.384348		0.05932		0.4375	0.0516188	a	0.190217	0.022443		0.654	0.291328	a	0.284348	0.126664		0.51	0.0883912	a	0.221739	0.0384309		0.416667	0.0567215	a	0.181159	0.0246615		0.686	0.0416053	a	0.298261	0.0180893		0.455667	0.039425	a	0.198116	0.0171413		0.589	0.0903493	a	0.256087	0.0392823
isovaleric acid	mg L-1	0.0334	[27]	0.339	10.1497		0		0.615	0.00989949	bc	18.4132	0.296392		0.759	0.0678823	a	22.7246	2.0324		0.633	0.0138564	bc	18.9521	0.414862		0.583333	0.00929157	c	17.4651	0.278191		0.788	0.0115326	a	23.5928	0.345286		0.670333	0.0249065	b	20.0699	0.745703		0.639333	0.00763763	bc	19.1417	0.228671
octanoic acid	mg L-1	0.5	[28]	0.666	1.332		0.757393		0.534	0.0183848	c	1.068	0.0367696		0.815	0.0947523	a	1.63	0.189505		0.538333	0.016563	c	1.07667	0.033126		0.553667	0.018037	c	1.10733	0.036074		0.683333	0.0172143	b	1.36667	0.0344287		0.607	0.0221133	bc	1.214	0.0442267		0.583	0.0138924	c	1.166	0.0277849
phenylacetic acid	mg L-1	2500	[41]	0.117	4.68e-05		0.01578		0.1555	0.013435	ab	6.22e-05	5.37401e-06		0.197	0.0367696	a	7.88e-05	1.47078e-05		0.155667	0.0090185	ab	6.22667e-05	3.6074e-06		0.142667	0.00635085	b	5.70667e-05	2.54034e-06		0.162333	0.00802081	a	6.49333e-05	3.20832e-06		0.156	0.00360555	ab	6.24e-05	1.44222e-06		0.144	0.008544	b	5.76e-05	3.4176e-06
propionic acid	mg L-1	8.1	[28]	1.58	0.195062		0.0179598		0.5965	0.0318198	b	0.073642	0.00392837		0.5655	0.0360624	bc	0.0698148	0.00445215		0.756	0.021166	a	0.0933333	0.00261309		0.616667	0.0109697	b	0.0761317	0.00135428		0.624667	0.0061101	b	0.0771193	0.000754333		0.603	0.0190788	b	0.0744444	0.00235541		0.513333	0.00929157	c	0.0633745	0.00114711
1-butanol	μg L-1	150000	[29]	127	0.000846667		0.07032		27.25	0.919239	a	0.000181667	6.12826e-06		13.87	18.8515	a	9.24667e-05	0.000125676		25.8667	4.42418	a	0.000172444	2.94945e-05		15.2333	4.10406	a	0.000101556	2.73604e-05		16.1	3.37194	a	0.000107333	2.24796e-05		25.5667	4.11987	a	0.000170444	2.74658e-05		12.6	0.6245	a	8.4e-05	4.16333e-06
isoamyl alcol	mg L-1	30	[28]	7.09	0.236333		0		4.26	0.367696	ab	0.142	0.0122565		3.4	0.367696	bc	0.113333	0.0122565		4.34667	0.463609	a	0.144889	0.0154536		3.17	0.0953939	c	0.105667	0.0031798		3.42	0.151327	bc	0.114	0.00504425		3.31	0.052915	c	0.110333	0.00176383		2.87	0.200749	c	0.0956667	0.00669162
1-hexanol	μg L-1	8000	[28][31]	0.704	8.8e-05		0.0047		62.9	5.9397	ab	0.0078625	0.000742462		43.6	21.2132	abc	0.00545	0.00265165		63.6	2.55147	a	0.00795	0.000318934		49.4333	3.95517	abc	0.00617917	0.000494396		45.8	1.92873	abc	0.005725	0.000241091		42.4	2.29129	bc	0.0053	0.000286411		37.0333	3.58376	c	0.00462917	0.00044797
1-propanol	mg L-1	306	[30]	8.11	0.0265033		0.11023		1.975	0.190919	a	0.00645425	0.000623918		2.07	0.240416	a	0.00676471	0.000785674		2.18333	0.300056	a	0.00713508	0.000980574		1.79667	0.115036	a	0.00587146	0.000375935		1.85667	0.100167	a	0.00606754	0.000327342		1.74667	0.105987	a	0.00570806	0.000346364		1.92333	0.0971253	a	0.0062854	0.000317403
2-methyl-1-propanol	mg L-1	40	[31]	19.4	0.485		0.53244		10.185	2.42538	a	0.254625	0.0606344		13.445	7.57311	a	0.336125	0.189328		7.89333	1.95042	a	0.197333	0.0487605		8.93	1.55734	a	0.22325	0.0389334		9.98	1.71616	a	0.2495	0.042904		9.80667	1.2108	a	0.245167	0.03027		11.0667	2.70986	a	0.276667	0.0677465
phenylethyl alcohol	mg L-1	14	[27][28]	4.86	0.347143		0.23144		9.41	0.254558	a	0.672143	0.0181827		6.595	3.6416	a	0.471071	0.260114		8.17667	0.313741	a	0.584048	0.0224101		8.32	0.23	a	0.594286	0.0164286		8.74667	0.184752	a	0.624762	0.0131966		8.58	0.18735	a	0.612857	0.0133821		7.39333	0.522143	a	0.528095	0.0372959
furaneol	μg L-1	5	[32]	5710	1142		0		111.5	31.8198	a	22.3	6.36396		110.5	0.707107	a	22.1	0.141421		35.6	12.36	b	7.12	2.472		41.0667	16.3638	b	8.21333	3.27276		31.5667	9.17406	b	6.31333	1.83481		34.5	8.75386	b	6.9	1.75077		24.9	7.31847	b	4.98	1.46369
cis-3-hexen-1-ol	μg L-1	400	[28][31]	10.2	0.0255		0.33431		13.55	0.494975	a	0.033875	0.00123744		15.35	3.74767	a	0.038375	0.00936916		13.9	0.556776	a	0.03475	0.00139194		16.0667	3.90171	a	0.0401667	0.00975427		15.8667	3.36056	a	0.0396667	0.00840139		13.4333	0.723418	a	0.0335833	0.00180854		18.0333	1.5885	a	0.0450833	0.00397125
1-octen-3-ol	μg L-1	1	[33]	3.64	3.64		0.00322		4.145	0.0494975	a	4.145	0.0494975		2.72	0.339411	bc	2.72	0.339411		3.15333	0.492172	ab	3.15333	0.492172		3.33333	0.169214	ab	3.33333	0.169214		1.8	0.870689	c	1.8	0.870689		2.8	0.2498	abc	2.8	0.2498		2.50333	0.322542	bc	2.50333	0.322542
methionol	mg L-1	1	[27][28]	0.161	0.161		0		0.978	0.0735391	a	0.978	0.0735391		0.937	0.11738	a	0.937	0.11738		0.855	0.0294449	ab	0.855	0.0294449		0.873333	0.0159478	ab	0.873333	0.0159478		0.883	0.0072111	ab	0.883	0.0072111		0.770667	0.0213854	b	0.770667	0.0213854		0.758333	0.0155027	b	0.758333	0.0155027
acetoin	mg L-1	150	[28]	0.114	0.00076		0.01828		3.89	1.90919	ab	0.0259333	0.0127279		10.475	9.36916	a	0.0698333	0.0624611		4.88	1.93629	ab	0.0325333	0.0129086		0.421667	0.213472	b	0.00281111	0.00142315		0.249	0.0557494	b	0.00166	0.000371663		0.173333	0.0328684	b	0.00115556	0.000219123		0.625667	0.432512	b	0.00417111	0.00288341
diacetyl	μg L-1	100	[28]	1180	11.8		0		21.3	2.96985	a	0.213	0.0296985		7.822	10.4341	bcd	0.07822	0.104341		16.4667	1.10151	ab	0.164667	0.0110151		13.8	1.66433	abc	0.138	0.0166433		5.04667	2.35296	bcd	0.0504667	0.0235296		1.949	1.9834	d	0.01949	0.019834		1.78	0.786893	d	0.0178	0.00786893
acetovanillone	μg L-1	1000	[30]	33.6	0.0336		0		79.55	3.3234	a	0.07955	0.0033234		70.25	2.75772	abc	0.07025	0.00275772		61.3333	3.00888	cd	0.0613333	0.00300888		58.6	4.16053	d	0.0586	0.00416053		66.8	3.6	bcd	0.0668	0.0036		62.8	2.8931	bcd	0.0628	0.0028931		71.3667	1.95533	ab	0.0713667	0.00195533
2-hexenal, (E)-	μg L-1	17	[34]	39.8	2.34118		0.06155		9.56	1.75362	a	0.562353	0.103154		19.6	12.7279	a	1.15294	0.748701		7.51	1.47956	a	0.441765	0.087033		8.12	0.900056	a	0.477647	0.0529444		8.76333	0.437302	a	0.51549	0.0257237		7.34333	0.677225	b	0.431961	0.0398367		7.89667	1.17717	a	0.46451	0.0692454
3-methyl-2,4-nonanedione	μg L-1	0.016	[35]	0.016	1		0.12417		0.2065	0.00777817	a	12.9062	0.486136		0.3105	0.221324	a	19.4062	13.8328		0.123667	0.0260064	a	7.72917	1.6254		0.13	0.0370405	a	8.125	2.31503		0.107667	0.0215484	a	6.72917	1.34677		0.139	0.0500899	a	8.6875	3.13062		0.133	0.0451331	a	8.3125	2.82082
5-methylfurfural	mg L-1	16	[36]	0.0061	0.00038125		2.01885e-07		0.0101	0.000141421	d	0.00063125	8.83883e-06		0.006265	0.00432042	d	0.000391562	0.000270026		0.305333	0.0237978	c	0.0190833	0.00148736		0.573667	0.0210792	a	0.0358542	0.00131745		0.558333	0.0314696	a	0.0348958	0.00196685		0.391333	0.0221435	b	0.0244583	0.00138397		0.601333	0.0225019	a	0.0375833	0.00140637
furfural	mg L-1	3	[30]	0.429	0.143		0.00016861		0.334	0.0282843	bc	0.111333	0.00942809		0.05205	0.0478711	c	0.01735	0.015957		0.660333	0.0374477	b	0.220111	0.0124826		1.77667	0.20232	a	0.592222	0.06744		1.42	0.268514	a	0.473333	0.0895048		1.81667	0.0960902	a	0.605556	0.0320301		1.83667	0.0550757	a	0.612222	0.0183586
vanillin	mg L-1	0.2	[28]	0.000581	0.002905		0.02652		0.03375	0.00898026	a	0.16875	0.0449013		0.0308	0.00735391	a	0.154	0.0367696		0.208333	0.00960902	a	1.04167	0.0480451		0.280333	0.103732	a	1.40167	0.51866		0.329333	0.0405504	a	1.64667	0.202752		0.221567	0.177858	a	1.10783	0.88929		0.33	0.130526	a	1.65	0.652629
phenyl-acetaldehyde	mg L-1	0.005	[28]	0.0665	13.3		0.21301		0.243	0.0268701	a	48.6	5.37401		0.2255	0.0190919	a	45.1	3.81838		0.157667	0.00981495	a	31.5333	1.96299		0.202667	0.0323471	a	40.5333	6.46942		0.224	0.0576541	a	44.8	11.5308		0.244333	0.0506392	a	48.8667	10.1278		0.221667	0.0384231	a	44.3333	7.68462
acetaldehyde	mg L-1	0.5	[28]	0.721	1.442		0		1.09	0.0848528	d	2.18	0.169706		2.735	1.44957	bc	5.47	2.89914		1.71667	0.176163	cd	3.43333	0.352326		1.92333	0.175024	cd	3.84667	0.350048		5.88667	0.166233	a	11.7733	0.332466		2.56667	0.210317	bc	5.13333	0.420634		3.37	0.278747	b	6.74	0.557494
2-aminoacetophenone	μg L-1	1	[37]	0.38	0.38		0.03376		4.92	0.678823	a	4.92	0.678823		3.545	0.997021	ab	3.545	0.997021		2.42667	0.550121	b	2.42667	0.550121		3.13	1.0024	ab	3.13	1.0024		3.48667	0.315013	ab	3.48667	0.315013		3.57333	0.323316	ab	3.57333	0.323316		3.64667	0.314696	ab	3.64667	0.314696
benzaldehyde	μg L-1	2000	[38][36]	10.5	0.00525		0.04455		9.54	2.20617	ab	0.00477	0.00110309		11.47	4.00222	ab	0.005735	0.00200111		6.74667	1.41987	b	0.00337333	0.000709935		10.2233	1.71803	ab	0.00511167	0.000859016		13.1	3.2909	ab	0.00655	0.00164545		14.1333	0.85049	a	0.00706667	0.000425245		12.14	2.73035	ab	0.00607	0.00136517
methional	μg L-1	0.5	[36]	3.62	7.24		-		nd	-	-	-	-		nd	-	-	-	-		nd	-	-	-	-		nd	-	-	-	-		nd	-	-	-	-		nd	-	-	-	-		nd	-	-	-	-
piperitone	μg L-1	0.9	[35]	3.39	3.76667		0.60569		4.32	1.47078	a	4.8	1.6342		4.215	0.13435	a	4.68333	0.149278		4.89333	2.00573	a	5.43704	2.22858		5.81333	1.74772	a	6.45926	1.94191		4.01	1.30503	a	4.45556	1.45003		4.11333	1.01869	a	4.57037	1.13188		3.72667	0.684787	a	4.14074	0.760875
benzyl alcohol	μg L-1	200000	[30]	220	0.0011		0.0015		70.95	0.0707107	b	0.00035475	3.53553e-07		97.8	21.496	a	0.000489	0.00010748		58.5667	2.91947	b	0.000292833	1.45974e-05		71.3	4.11461	b	0.0003565	2.0573e-05		76.2	2.76225	ab	0.000381	1.38112e-05		68.3	4.74447	b	0.0003415	2.37224e-05		62.5667	1.75024	b	0.000312833	8.75119e-06
Ethyl decanoate	μg L-1	200	[39]	194	0.97		0.15396		26.35	3.3234	a	0.13175	0.016617		44.5	26.163	a	0.2225	0.130815		32.2333	2.95014	a	0.161167	0.0147507		38.7	6.97209	a	0.1935	0.0348604		24.2	3.8223	a	0.121	0.0191115		28.6	6.72012	a	0.143	0.0336006		23.3	3.05123	a	0.1165	0.0152561
ethyl hexanoate	μg L-1	14	[27][30]	181	12.9286		0.06385		68.05	11.9501	a	4.86071	0.853579		156.65	107.975	a	11.1893	7.71251		52.0333	4.86758	a	3.71667	0.347684		57.0667	3.45591	a	4.07619	0.246851		73.2333	1.34288	a	5.23095	0.0959202		62.8333	4.0501	a	4.4881	0.289293		72.4333	2.74287	a	5.17381	0.195919
ethyl octanoate	mg L-1	0.005	[27][39]	0.29	58		0.94055		0.1805	0.0190919	a	36.1	3.81838		0.136063	0.192245	a	27.2125	38.4489		0.164333	0.0145717	a	32.8667	2.91433		0.123667	0.0261024	a	24.7333	5.22047		0.143333	0.00702377	a	28.6667	1.40475		0.160333	0.0428525	a	32.0667	8.57049		0.137333	0.0128582	a	27.4667	2.57164
ethyl propionate	μg L-1	1800	[30]	5490	3.05		0		153.5	45.9619	a	0.0852778	0.0255344		43.535	55.5291	bc	0.0241861	0.0308495		84.0333	3.70045	ab	0.0466852	0.00205581		23.1	13.33	bc	0.0128333	0.00740558		16.0667	7.57386	c	0.00892593	0.0042077		17.0333	2.79702	c	0.00946296	0.0015539		0	0	c	0	0
ethyl isobutyrate	μg L-1	15	[28][41]	569	37.9333		0.002		132.5	16.2635	a	8.83333	1.08423		47.548	66.4002	abc	3.16987	4.42668		89.9333	24.459	ab	5.99556	1.6306		63.6333	19.0511	abc	4.24222	1.27007		11.1133	8.36747	c	0.740889	0.557831		29.7667	8.40139	bc	1.98444	0.560093		22.1567	17.6801	bc	1.47711	1.17867
ethyl isovalerate	μg L-1	3	[27]	41.4	13.8		0		34.2	4.6669	a	11.4	1.55563		28	0.707107	ab	9.33333	0.235702		33.8333	6.91761	a	11.2778	2.30587		0.142333	0.109865	c	0.0474444	0.0366217		33.9667	6.40729	a	11.3222	2.13576		13.2333	5.75007	bc	4.41111	1.91669		0.109033	0.0402654	c	0.0363444	0.0134218
ethyl 3-hydroxybutyrate	μg L-1	20000	[30]	4.37	0.0002185		0.84321		1.03	0.0565685	a	5.15e-05	2.82843e-06		0.86	0.183848	a	4.3e-05	9.19239e-06		1.01667	0.300888	a	5.08333e-05	1.50444e-05		1.08	0.337787	a	5.4e-05	1.68893e-05		1.18333	0.250067	a	5.91667e-05	1.25033e-05		1.16	0.230651	a	5.8e-05	1.15326e-05		1.07333	0.194251	a	5.36667e-05	9.71253e-06
ethyl acetate	mg L-1	12.26	[28][41]	38.5	3.14029		0.07835		14.3	2.54558	a	1.16639	0.207633		12.65	0.494975	a	1.03181	0.0403731		15.1667	2.13854	a	1.23709	0.174432		20	5.53263	a	1.63132	0.451275		21.7667	3.3126	a	1.77542	0.270196		21.6	4.72864	a	1.76183	0.385696		19.4667	2.99054	a	1.58782	0.243927
ethyl lactate (L)	mg L-1	154.636	[33]	25.4	0.164257		0.26687		128.5	12.0208	a	0.830984	0.0777362		130.5	27.5772	a	0.843917	0.178336		125	18.735	a	0.80835	0.121155		138.333	15.9478	a	0.894574	0.103131		150.333	14.2945	a	0.972176	0.0924398		153	4.58258	a	0.98942	0.0296346		146.667	11.5902	a	0.948464	0.0749517
hexil acetate	μg L-1	10	[40]	3.59	0.359		0.99544		4.305	4.15072	a	0.4305	0.415072		4.34	2.10718	a	0.434	0.210718		4.50333	1.65059	a	0.450333	0.165059		4.32	0.723948	a	0.432	0.0723948		3.63667	2.26324	a	0.363667	0.226324		4.75333	1.47548	a	0.475333	0.147548		4.17667	0.708684	a	0.417667	0.0708684
isoamyl acetate	mg L-1	0.03	[28][38]	0.839	27.9667		0.96248		0.61	0.379009	a	20.3333	12.6336		0.4885	0.188798	a	16.2833	6.29325		0.616	0.128946	a	20.5333	4.29819		0.664	0.239689	a	22.1333	7.98965		0.661333	0.287041	a	22.0444	9.56802		0.688	0.236768	a	22.9333	7.89226		0.559	0.135691	a	18.6333	4.52303
isobutyl acetate	μg L-1	1605	[41]	32.4	0.0201869		0.12863		31.55	5.44472	a	0.0196573	0.00339235		23.7	9.33381	a	0.0147664	0.00581546		39.1667	6.07481	a	0.0244029	0.00378493		52.1333	13.6067	a	0.0324818	0.00847772		31.1667	4.60905	a	0.0194185	0.00287168		34.9	12.4744	a	0.0217445	0.0077722		34.9	11.2903	a	0.0217445	0.00703443
phenyl ethyl acetate	μg L-1	250	[28][42]	106	0.424		0.07327		71.95	44.477	a	0.2878	0.177908		96.45	4.45477	a	0.3858	0.0178191		53.1667	7.91033	a	0.212667	0.0316413		79.3	6.02329	a	0.3172	0.0240932		71.4667	8.1347	a	0.285867	0.0325388		82.6333	13.7001	a	0.330533	0.0548005		94.0333	3.26548	a	0.376133	0.0130619
methyl anthranilate	μg L-1	3	[41]	5.02	1.67333		0		4.695	0.0919239	ab	1.565	0.0306413		1.85	1.21622	bc	0.616667	0.405408		7.37667	1.18938	a	2.45889	0.396461		1.78933	1.05615	c	0.596444	0.352051		0	0	c	0	0		2.29	1.02504	bc	0.763333	0.341679		0	0	c	0	0
ethyl 2-furoate	μg L-1	1000	[42]	8.14	0.00814		0.08965		9.45	0.636396	a	0.00945	0.000636396		8.26	1.89505	a	0.00826	0.00189505		9.84333	2.1305	a	0.00984333	0.0021305		12.8333	2.61598	a	0.0128333	0.00261598		13.1667	1.49778	a	0.0131667	0.00149778		12.6667	2.51064	a	0.0126667	0.00251064		12.0667	1.09697	a	0.0120667	0.00109697
ethyl vanillate	mg L-1	0.99	[30]	0.0666	0.0672727		0.85641		0.223	0.173948	a	0.225253	0.175705		0.14875	0.0837922	a	0.150253	0.0846385		0.2432	0.161177	a	0.245657	0.162805		0.359033	0.274148	a	0.36266	0.276917		0.381333	0.255001	a	0.385185	0.257576		0.377667	0.254003	a	0.381481	0.256568		0.318667	0.179514	a	0.321886	0.181327
methyl vanillate	μg L-1	3000	[30]	5.63	0.00187667		0		110.65	17.4655	a	0.0368833	0.00582185		71.75	30.3349	abc	0.0239167	0.0101116		34.7	3.83014	d	0.0115667	0.00127671		90	5.866	ab	0.03	0.00195533		73.8	4.80312	bc	0.0246	0.00160104		44.8667	6.60328	cd	0.0149556	0.00220109		47.9	6.97782	cd	0.0159667	0.00232594
4-vinylphenol	μg L-1	180000	[43]	39.1	0.000217222		0.07131		32.4	0.989949	a	0.00018	5.49972e-06		99.9	73.6805	a	0.000555	0.000409336		31.9333	3.23316	a	0.000177407	1.7962e-05		48.7667	4.02534	a	0.000270926	2.2363e-05		42.4667	5.10816	a	0.000235926	2.83787e-05		46.3667	3.05341	a	0.000257593	1.69634e-05		32.4	3.6756	a	0.00018	2.042e-05
Guaiacol	μg L-1	9.5	[27][28]	2.32	0.244211		1.8218e-05		2.145	0.0636396	c	0.225789	0.00669891		2.13	0.212132	c	0.224211	0.0223297		5.33	0.634586	b	0.561053	0.0667986		6.32333	0.0450925	a	0.665614	0.00474658		6.99667	0.248261	a	0.736491	0.0261327		5.17333	0.106927	b	0.544561	0.0112554		4.86333	0.130512	b	0.51193	0.0137381
4-ethylguaiacol	μg L-1	33	[28]	0.705	0.0213636		0.19711		0.633	0.0692965	a	0.0191818	0.00209989		17.4625	23.529	a	0.529167	0.712999		1.8	0.255147	a	0.0545455	0.00773173		6.92667	1.09792	a	0.209899	0.0332704		0.963	0.119578	a	0.0291818	0.00362359		0.868	0.091	a	0.026303	0.00275758		3.73	0.725465	a	0.11303	0.0219838
4-vinilguaiacol	μg L-1	10000	[28]	2.86	0.000286		0		10.9	1.27279	a	0.00109	0.000127279		10.25	3.74767	a	0.001025	0.000374767		9.63667	0.808723	a	0.000963667	8.08723e-05		12.1667	0.650641	a	0.00121667	6.50641e-05		12.8	0.754983	a	0.00128	7.54983e-05		10.7	0.2	a	0.00107	2e-05		3.27667	0.694286	b	0.000327667	6.94286e-05
4-ethylphenol	mg L-1	0.44	[28]	0.00303	0.00688636		0.23759		0.002205	0.000643467	a	0.00501136	0.00146243		0.33773	0.469901	a	0.767568	1.06796		0.115967	0.110484	a	0.263561	0.251101		0.144	0.0225167	a	0.327273	0.0511742		0.00422333	0.0030668	a	0.00959848	0.00696999		0.00331333	0.00208541	a	0.0075303	0.00473957		0.0826	0.0103233	a	0.187727	0.023462
cis-whiskey lactone	mg L-1	0.067	[28]	0.00162	0.0241791		0.000707449		0.001835	0.000247487	c	0.0273881	0.00369384		0.002425	0.00092631	c	0.036194	0.0138255		0.149067	0.0460545	b	2.22488	0.68738		0.0985	0.0287073	bc	1.47015	0.428467		0.466	0.078	a	6.95522	1.16418		0.52	0.0208087	a	7.76119	0.310577		0.0903667	0.0164531	bc	1.34876	0.245568
δ-decalactone	μg L-1	386	[27]	5.94	0.0153886		0		6.88	3.81838	b	0.0178238	0.00989217		14.295	7.07814	ab	0.0370337	0.0183371		6.18667	0.979047	b	0.0160276	0.00253639		8.81	1.14013	b	0.0228238	0.00295371		23.1333	3.96274	a	0.0599309	0.0102662		14.4	1.53948	b	0.0373057	0.00398829		13.2333	0.288675	b	0.0342832	0.000747863
γ-decalactone	μg L-1	88	[27][28]	8.02	0.0911364		0.28704		3.29	0.0141421	a	0.0373864	0.000160706		4.04	2.12132	a	0.0459091	0.0241059		2.58333	0.349333	a	0.0293561	0.00396969		2.59	0.08	a	0.0294318	0.000909091		2.9	0.190526	a	0.0329545	0.00216506		2.58667	0.248261	a	0.0293939	0.00282114		3.06333	0.491664	a	0.0348106	0.00558709
γ-dodecalactone	μg L-1	7	[28]	0.838	0.119714		0.00374		2.855	0.346482	ab	0.407857	0.0494975		3.01	0.113137	a	0.43	0.0161624		2.80333	0.100167	a	0.400476	0.0143095		1.56	0.149332	c	0.222857	0.0213331		2.26333	0.541233	abc	0.323333	0.077319		2.31667	0.250067	abc	0.330952	0.0357238		1.73333	0.595007	bc	0.247619	0.085001
γ-hexalactone	μg L-1	13000	[44]	0.474	3.64615e-05		0.01218		0.7795	0.0968736	a	5.99615e-05	7.45182e-06		0.6855	0.187383	ab	5.27308e-05	1.44141e-05		0.569	0.0606218	ab	4.37692e-05	4.66321e-06		0.495	0.0191572	b	3.80769e-05	1.47363e-06		0.581333	0.084002	ab	4.47179e-05	6.46169e-06		0.630333	0.0440946	ab	4.84872e-05	3.39189e-06		0.444	0.074505	b	3.41538e-05	5.73116e-06
γ-nonalactone	μg L-1	30	[44]	17.7	0.0252857		0		87.5	0.707107	a	2.91667	0.0235702		91.5	3.53553	a	3.05	0.117851		65.6667	5.50757	b	2.18889	0.183586		82	7	a	2.73333	0.233333		88.6667	0.57735	a	2.95556	0.019245		78.3333	6.65833	ab	2.61111	0.221944		76.6667	1.52753	ab	2.55556	0.0509175
γ-octalactone	μg L-1	700	[44]	3.25	0.25		0		1.63	0.0424264	bc	0.00232857	6.06092e-05		3.18	1.56978	ab	0.00454286	0.00224254		1.00367	0.0613379	c	0.00143381	8.76255e-05		2.08	0.242693	bc	0.00297143	0.000346705		3.61	0.0556776	a	0.00515714	7.95395e-05		2.91	0.157162	ab	0.00415714	0.000224518		2.27	0.234307	abc	0.00219083	0.00278079
γ-undecalactone	μg L-1	30	[44]	3.86	0.128667		0		1.93	0.183848	bc	0.0643333	0.00612826		2.095	0.954594	abc	0.0698333	0.0318198		1.08367	0.0827063	c	0.0361222	0.00275688		2.07333	0.245425	bc	0.0691111	0.00818083		2.3	0.0556776	ab	0.0766667	0.00185592		3.08	0.337787	a	0.102667	0.0112596		2.07	0.269629	bc	0.069	0.00898765
α-ionone	μg L-1	5	[45]	0.051	0.0102		0.31259		0.1645	0.0586899	a	0.0329	0.011738		0.081	0.114551	a	0.0162	0.0229103		0.121367	0.152999	a	0.0242733	0.0305999		0.210333	0.0748955	a	0.0420667	0.0149791		0.0303667	0.0525966	a	0.00607333	0.0105193		0.122067	0.0277635	a	0.0244133	0.00555271		0.1256	0.0252602	a	0.02512	0.00505205
ß-damascenone	μg L-1	0.05	[28][48]	1.57	31.4		0.04102		1.245	0.304056	ab	24.9	6.08112		1.32	0.240416	ab	26.4	4.80833		0.871667	0.047606	b	17.4333	0.95212		1.41	0.217945	ab	28.2	4.3589		1.52	0.210713	a	30.4	4.21426		1.31667	0.210792	ab	26.3333	4.21584		1.27667	0.125033	ab	25.5333	2.50067
1.1.5-trimethyl-1.2-dihydronaphthalene	μg L-1	2	[46]	2.76	1.38		0.01368		8.515	0.487904	ab	4.2575	0.243952		9.67	4.14365	a	4.835	2.07182		4.87667	0.266333	b	2.43833	0.133167		9.32	1.05589	a	4.66	0.527944		8.45	0.713372	ab	4.225	0.356686		9.95667	0.795383	a	4.97833	0.397691		10.3233	1.57023	a	5.16167	0.785117
trans-ß-ionone	μg L-1	0.09	[28]	0.38	4.22222		0.92967		0.178	0.0325269	a	1.97778	0.36141		0.1515	0.0685894	a	1.68333	0.762104		0.197333	0.0714306	a	2.19259	0.793674		0.2069	0.0497899	a	2.29889	0.553221		0.18	0.0202978	a	2	0.225531		0.213333	0.0654243	a	2.37037	0.726936		0.183667	0.0808352	a	2.04074	0.898169
eugenol	μg L-1	6	[27][28]	5.09	0.848333		0.0338745		7.49	2.29103	c	1.24833	0.381838		6.49	1.23037	c	1.08167	0.205061		29.3333	1.20139	b	4.88889	0.200231		28	5.11566	b	4.66667	0.85261		39.4333	3.28684	a	6.57222	0.547807		31.1	4.08412	ab	5.18333	0.680686		16	1.22882	c	2.66667	0.204803
isoeugenol	μg L-1	6	[47]	0.383	0.0638333		0		0.822	0.039598	d	0.137	0.00659966		0.7975	0.371231	d	0.132917	0.0618718		2.83333	0.707837	c	0.472222	0.117973		4.89	0.565597	a	0.815	0.0942662		4.39	0.176918	ab	0.731667	0.0294863		2.92667	0.190875	c	0.487778	0.0318125		3.27333	0.338575	bc	0.545556	0.0564292
cis-nerolidol	μg L-1	1000	[38]	3.36	0.00336		0		0.08875	0.000353553	bc	8.875e-05	3.53553e-07		0.492	0.149907	a	0.000492	0.000149907		0.242733	0.126892	b	0.000242733	0.000126892		0.1182	0.0161158	bc	0.0001182	1.61158e-05		0.236	0.0365103	b	0.000236	3.65103e-05		0.0140667	0.00538176	c	1.40667e-05	5.38176e-06		0.139	0.0550727	bc	0.000139	5.50727e-05
trans-nerolidol	μg L-1	1000	[38]	1.48	0.00148		4.41101e-05		0.1825	0.0289914	d	0.0001825	2.89914e-05		0.284	0.101823	d	0.000284	0.000101823		12.3	2.1	b	0.0123	0.0021		9.93333	0.896289	bc	0.00993333	0.000896289		23.9	1.7088	a	0.0239	0.0017088		26.1667	2.34592	a	0.0261667	0.00234592		6.07333	0.249065	c	0.00607333	0.000249065
citronellol	μg L-1	100	[48]	104	1.04		0.00353923		3.435	0.106066	bcd	0.03435	0.00106066		4.16	0.311127	a	0.0416	0.00311127		3.59333	0.106927	abc	0.0359333	0.00106927		3.95333	0.057735	ab	0.0395333	0.00057735		1.38667	0.0986577	e	0.0138667	0.000986577		2.93333	0.295691	d	0.0293333	0.00295691		3.02333	0.280416	cd	0.0302333	0.00280416
eucalyptol	μg L-1	1.1	[49]	0.408	0.370909		0.01198		0.3875	0.0318198	b	0.352273	0.0289271		0.4445	0.17607	ab	0.404091	0.160063		0.390667	0.0269506	b	0.355152	0.0245005		0.407333	0.0362951	b	0.370303	0.0329955		0.499333	0.0505008	ab	0.453939	0.0459098		0.517667	0.0343851	ab	0.470606	0.0312592		0.596333	0.0245017	a	0.542121	0.0222743
geraniol	μg L-1	30	[28][48]	42	1.4		0.0041		4.485	0.0212132	b	0.1495	0.000707107		7.88	0.848528	a	0.262667	0.0282843		5.82333	0.352467	ab	0.194111	0.0117489		4.92333	1.64761	b	0.164111	0.0549205		6.62333	0.161658	ab	0.220778	0.0053886		4.93	0.504777	b	0.164333	0.0168259		6.88333	0.402782	ab	0.229444	0.0134261
limonene	μg L-1	15	[50]	2.52	0.168		0		0.0142	0.00141421	b	0.000946667	9.42809e-05		1.2985	1.50119	ab	0.0865667	0.100079		0.0207	0.0051643	b	0.00138	0.000344287		2.42	0.115326	a	0.161333	0.00768838		1.55667	0.184752	a	0.103778	0.0123168		2.65	0.06	a	0.176667	0.004		1.94667	0.237557	a	0.129778	0.0158371
hotrienol	mg L-1	0.11	[51]	0.246	2.23636		0.01431		0.243	0.0155563	ab	2.20909	0.141421		0.3685	0.16617	ab	3.35	1.51064		0.211667	0.0124231	b	1.92424	0.112937		0.331667	0.00960902	ab	3.01515	0.0873548		0.343	0.004	ab	3.11818	0.0363636		0.312	0.0149332	ab	2.83636	0.135756		0.38	0.0145258	a	3.45455	0.132053
linalool	μg L-1	25	[27][28]	66	2.64		0		12.25	0.494975	bcd	0.49	0.019799		12.7	2.96985	abc	0.508	0.118794		15.8667	0.568624	a	0.634667	0.022745		12.8	0.3	ab	0.512	0.012		12.3333	0.960902	bc	0.493333	0.0384361		9.3	0.964365	cd	0.372	0.0385746		8.93333	0.378594	d	0.357333	0.0151438
nerol	μg L-1	500	[48]	42.9	0.0858		0		4.555	0.0636396	d	0.00911	0.000127279		7.38	1.03238	a	0.01476	0.00206475		5.74667	0.0929157	bc	0.0114933	0.000185831		6.06667	0.176163	b	0.0121333	0.000352326		6.47	0.25632	ab	0.01294	0.00051264		4.90333	0.133167	cd	0.00980667	0.000266333		6.30667	0.150444	ab	0.0126133	0.000300888
cis-rose oxide	ng L-1	200	[28]	15	0.075		0.41197		27	4.24264	a	0.135	0.0212132		27	7.07107	a	0.135	0.0353553		22.6667	1.52753	a	0.113333	0.00763763		28.3333	2.3094	a	0.141667	0.011547		28	4	a	0.14	0.02		29.3333	3.51188	a	0.146667	0.0175594		27	1.73205	a	0.135	0.00866025
α-terpineol	μg L-1	25	[43]	27.2	1.088		0.01026		11.45	0.212132	ab	0.458	0.00848528		14.2	4.10122	a	0.568	0.164049		9.36667	0.929157	b	0.374667	0.0371663		13.7667	0.896289	a	0.550667	0.0358515		13.3	0.818535	a	0.532	0.0327414		11.8	0.264575	ab	0.472	0.010583		14.0333	0.404145	a	0.561333	0.0161658
